# Supplementary material for: Saturated free fatty acids and association with memory formation
Source: Nat Commun. 2021 Jun 8;12:3443. doi: 10.1038/s41467-021-23840-3 (PMC8187648; doi:10.1038/s41467-021-23840-3)
Supplement: Supplementary file 4 — Source Data [file 41467_2021_23840_MOESM4_ESM.xlsx]

## Sheet: Fig1a
	Fig 1a	Rat brain regions cryodissected for this study

## Sheet: Fig1b
	Fig 1b	Schematic of phospholipid analysis using diagnostic acyl chain fragmentation

## Sheet: Fig1c
	Fig1c	Schematic of FFA analysis by FFAST

## Sheet: Fig1d
	Fig 1d	average phosphatidic acid abundance across the brains of control (saline) unpaired rats
							Phospholipid acyl composition key

## Sheet: Fig1e
	Fig 1e	average phosphatidylethanolamine abundance across the brains of control (saline) unpaired rats
							Phospholipid acyl composition key

## Sheet: Fig1f
	Fig 1f	average phosphatidylcholine abundance across the brains of control (saline) unpaired rats
								Phospholipid acyl composition key

## Sheet: Fig1g
	Fig 1g	average phosphatidylglycerol abundance across the brains of control (saline) unpaired rats
								Phospholipid acyl composition key

## Sheet: Fig1h
	Fig 1h	average phosphatidylserine abundance across the brains of control (saline) unpaired rats
							Phospholipid acyl composition key

## Sheet: Fig1i
	Fig 1i	average free fatty acid abundance across the brains of control (saline) unpaired rats
							Free fatty acyl composition key

## Sheet: Fig2a
	Fig 2a	auditory fear conditioning workflow schematic

[truncated: 33 more sheets: Fig2b, Fig2c, Fig2d, Fig2e, Fig3a, Fig3b, Fig3c, Fig4a, Fig4b, SuppFig1a, SuppFig1b, SuppFig2-PA, SuppFig2-PC, SuppFig2-PE, SuppFig-PG, SuppFig2-PS, SuppFig2-FFA, SuppFig3a-saline, SuppFig3a-CPP, SuppFig3b-saline …]
